# Supplementary material for: Toxicity of the Herbicide Roundup Original DI® in Tadpoles of Physalaemus erikae and Physalaemus cicada (Anura: Leptodactylidae)
Source: Toxics. 2024 Dec 25;13(1):4. doi: 10.3390/toxics13010004 (PMC11768775; doi:10.3390/toxics13010004)
Supplement: Supplementary file 1 [file toxics-13-00004-s001.zip]

Archive with 1 entries (1 files):
- toxics-3022636-supplementary.pdf
